# Supplementary material for: G-QINDER Tool: Bioinformatically Predicted Formation of Different Four-Stranded DNA Motifs from (GT)n and (GA)n Repeats
Source: Int J Mol Sci. 2023 Apr 20;24(8):7565. doi: 10.3390/ijms24087565 (PMC10198322; doi:10.3390/ijms24087565)
Supplement: Supplementary file 1 [file ijms-24-07565-s001.zip]

Archive with 1 entries (1 files):
- ijms-2349364-supplementary.pdf
